# Supplementary material for: Assessment of Oral Conditions and Quality of Life in Morbid Obese and Normal Weight Individuals: A Cross-Sectional Study
Source: PLoS One. 2015 Jul 15;10(7):e0129687. doi: 10.1371/journal.pone.0129687 (PMC4503766; doi:10.1371/journal.pone.0129687)
Supplement: S1 File — (XLSX) [file pone.0129687.s001.xlsx]

## Sheet: General data
Number ID	First Name	Group	Sex	Age (years)	weight	height	BMI	Nutritional status	Smooking	cigarretes/day	Hypertension	Diabetes	Drugs*-Brazilian notation	Saliva Volume	Saliva flow	saliva flow class	Ph saliva	nse	CLASS flow	class flow simplified	total OIDP	impact	class oidp	bruxism	diffic mastication	Extrinsic factors	intrinsic factors	Enamel wear	Dentine wear	General wear	BOP	calculus	calculus presence	Pocket level	Pocket	IPC	PIP num	PIP	absent teeth	enamel alteration level	enamel alteration	initial caries level	initial caries	caries level	caries	% vestibular aspects wear	% occlusal aspects wear	% lingual aspect wear	wear - lingual aspect of incisives
1	Fernando	obese	male	31	189.6	1.84	56	Obese level 3	no	0	yes	yes	Captopril	3	0.6	hypo	8	4	average-low	low	22	yes	average	yes	yes	no	no	7.6	25.3	32.9	1	2	yes	3	yes	3	0	no	6	2	yes	0	yes	1	yes	0	100	0	0
2	Emilene	obese	female	36	149	1.69	52.2	Obese level 3	no	0	no	no	none	3.5	0.7	hypo	7	5.4	average	average	0	no	no class	no	no	no	yes	21.6	8.1	29.7	0	2	yes	3	yes	3	0	no	7	8	yes	0	yes	0	no	0	96	0	0
3	Vanessa	control	female	36	54.8	1.5	24.4	Normal	no	0	no	no	none	5.5	1.1	normal	7	6	average	average	0	no	no class	no	yes	no	no	23.4	7.8	31.2	1	2	yes	3	yes	3	0	no	5	1	yes	0	yes	0	no	0	96	0	0
4	Maria	obese	female	45	103.4	1.51	45.3	Obese level 3	no	0	no	no	none	2.2	0.44	hypo	8	5	average	average	0	no	no class	no	no	no	no	17.3	17.3	34.7	1	2	yes	4	yes	4	1	yes	6	3	yes	0	yes	0	no	1	100	0	0
5	Eliana	obese	female	45	109.5	1.53	46.8	Obese level 3	no	0	yes	no	Losartana, Enalapril, Levóide	1.4	0.28	hypo	6	4	average-low	low	0	no	no class	no	yes	yes	no	16.5	15.2	31.6	1	2	yes	3	yes	3	0	no	5	8	yes	0	yes	0	no	0	100	0	0
6	Alexssander	obese	male	22	188	1.75	61.4	Obese level 3	no	0	yes	yes	Enalapril, atenolol, nifedpina, hidantal, gardenal	3.5	0.7	hypo	7	4.6	average-low	low	1	yes	low	yes	no	no	no	16.7	19.2	35.9	1	2	yes	3	yes	3	0	no	2	2	yes	0	yes	1	yes	3	100	0	0
7	Eliana	obese	female	36	114.9	1.63	43.2	Obese level 3	no	0	yes	yes	Atenolol, hidroclorotiazida,glifage	3.8	0.76	hypo	8	5	average	average	0	no	no class	no	yes	no	no	30.8	0	30.8	1	2	yes	0	no	2	0	no	6	3	yes	0	yes	0	no	1	88	0	0
8	Vitor	obese	male	30	123.5	1.67	44.3	Obese level 3	yes	10	yes	no	Hidroclorotiazida	3	0.6	hypo	7	3.2	average-low	low	0	no	no class	no	no	yes	no	30.1	3.6	33.7	1	2	yes	3	yes	3	0	no	1	1	yes	4	yes	0	no	0	100	0	0
9	Elizabel	obese	female	38	124	1.67	44.5	Obese level 3	no	0	no	no	none	7.2	1.44	normal	8	4	average-low	low	0	no	no class	no	no	no	yes	19.8	13.6	33.3	0	2	yes	0	no	2	0	no	1	2	yes	0	yes	0	no	0	100	0	0
10	Litamar	obese	female	41	139	1.58	55.7	Obese level 3	yes	0	yes	no	Captopril	5.8	1.16	normal	8	3.8	average-low	low	15	yes	low	no	no	no	yes	21.6	9.5	31.1	1	2	yes	0	no	2	0	no	2	0	no	1	yes	0	no	0	96	0	0
11	Rodrigo	obese	male	34	187	1.76	60.4	Obese level 3	no	0	yes	no	Enalapril	5	1	normal	7	6.8	average	average	0	no	no class	yes	no	no	no	15.3	18.1	33.3	0	2	yes	0	no	2	0	no	4	7	yes	1	yes	1	yes	0	100	0	0
12	Maria	obese	female	54	104	1.53	44.4	Obese level 3	no	0	yes	yes	Atenolol,enalapril,hidroclorotiazida	2	0.4	hypo	7	4.4	average-low	low	4	yes	low	no	no	no	no	23.1	10.3	33.3	1	2	yes	3	yes	3	1	yes	4	0	no	3	yes	1	yes	0	100	0	0
13	Rute	obese	female	32	100	1.61	38.6	Obese level 2	no	0	yes	no	Captopril, Hidroclorotiazida	3.5	0.7	hypo	7	6.4	average	average	6	yes	low	no	yes	no	no	17.9	12.8	30.8	1	2	yes	3	yes	3	0	no	2	2	yes	0	yes	0	no	0	92	0	0
14	Adriana	obese	female	51	137.5	1.71	47	Obese level 3	no	0	no	no	Puran T4, Paroxetina, Cloxazalam, Bup, Amato	2.5	0.5	hypo	8	9	high	high	56	yes	high	no	no	no	no	16.9	16.9	33.8	1	2	yes	4	yes	4	2	yes	2	2	yes	0	yes	0	no	0	100	0	0
15	Vanessa	obese	female	23	107	1.62	40.8	Obese level 3	no	0	no	no	Bup	3.7	0.74	hypo	7	7	average-high	high	0	no	no class	no	no	no	no	25	0	25	1	2	yes	0	no	2	0	no	4	1	yes	1	yes	0	no	0	75	0	0
16	Ana	obese	female	45	130	1.57	52.7	Obese level 3	no	0	yes	yes	Atenolol, metiformina	4.2	0.84	hypo	8	4.6	average-low	low	0	no	no class	no	no	no	yes	20.2	13.1	33.3	0	2	yes	0	no	2	0	no	4	0	no	0	no	0	no	0	100	0	0
17	Márcia	obese	female	41	83	1.5	36.9	Obese level 2	no	0	no	yes	Byetta, Galvus Met, Glimeperida,Levoid	4.7	0.94	hypo	8	6.2	average	average	0	no	no class	no	no	no	no	26	5.2	31.2	1	2	yes	0	no	2	0	no	3	1	yes	0	yes	1	yes	0	96	0	0
18	Izildinha	obese	female	41	172	1.6	67.2	Obese level 3	no	0	no	no	none	3.4	0.68	hypo	6	5.4	average	average	0	no	no class	no	yes	no	no	30.2	3.2	33.3	0	2	yes	0	no	2	0	no	11	0	no	0	no	0	no	0	100	0	0
19	Andréia	obese	female	41	177	1.56	72.7	Obese level 3	no	0	no	no	none	lost data	lost data	lost data	lost data	2.8	low	low	40	yes	average	yes	no	no	yes	22.2	1.2	23.5	1	2	yes	3	yes	3	2	yes	2	10	yes	0	yes	0	no	0	70	0	0
20	Elisangela	obese	female	30	180	1.64	66.9	Obese level 3	no	0	no	no	none	2.2	0.44	hypo	7	4.4	average-low	low	15	yes	low	no	no	yes	no	28.8	3.8	32.5	1	2	yes	0	no	2	1	yes	1	5	yes	0	yes	0	no	0	100	0	0
21	Ana	obese	female	37	189	1.63	71.1	Obese level 3	no	0	yes	yes	Enalamed, metiformina	1.4	0.28	hypo	6	4.4	average-low	low	9	yes	low	yes	yes	yes	no	23.1	10.3	33.3	1	2	yes	0	no	2	0	no	1	0	no	0	no	0	no	0	100	0	0
22	Lídia	control	female	30	67	1.67	24	Normal	yes	2	no	no	none	5.2	1.04	normal	6	7	average-high	high	0	no	no class	no	no	no	no	19	14.3	33.3	0	2	yes	0	no	2	0	no	4	0	no	0	no	0	no	0	100	0	0
23	Alessandra	obese	female	36	142	1.72	48	Obese level 3	no	0	yes	no	Enalapril	1	0.2	hypo	6	5	average	average	0	no	no class	no	no	yes	no	20	13.3	33.3	1	2	yes	4	yes	4	1	yes	7	1	yes	0	yes	0	no	0	100	0	0
24	Osana	obese	female	26	105.4	1.55	43.9	Obese level 3	no	0	no	no	none	6.8	1.36	normal	8	4.8	average-low	low	0	no	no class	no	no	no	no	13.3	20.5	33.7	1	2	yes	3	yes	3	0	no	2	1	yes	0	yes	0	no	0	100	0	0
25	Raquel	obese	female	27	140	1.67	50.2	Obese level 3	no	0	no	no	Labinim	2	0.4	hypo	7	4.8	average-low	low	0	no	no class	no	no	no	no	28.6	4.8	33.3	0	2	yes	0	no	2	0	no	0	3	yes	0	yes	0	no	0	100	0	0
26	Aparecida	obese	female	48	140	1.64	52.1	Obese level 3	no	0	yes	no	Losartana, Atenolol	2.6	0.52	hypo	6	3.8	average-low	low	0	no	no class	no	no	no	no	4.2	29.2	33.3	0	2	yes	0	no	2	2	yes	12	0	no	0	no	0	no	0	100	0	0
27	Mariane	obese	female	23	123	1.64	45.7	Obese level 3	no	0	no	no	none	2.8	0.56	hypo	7	6.2	average	average	0	no	no class	no	no	yes	yes	35.7	1.2	36.9	1	2	yes	3	yes	3	0	no	1	2	yes	0	yes	0	no	0	100	11	38
28	Guiomar	obese	female	44	118	1.62	45	Obese level 3	no	0	no	no	Venalot, Benzetacil	2.6	0.52	hypo	7	3.2	average-low	low	0	no	no class	no	no	no	no	19	14.3	33.3	1	2	yes	3	yes	3	0	no	9	1	yes	0	yes	0	no	0	100	0	0
29	Izaura	obese	female	33	108	1.58	43.3	Obese level 3	no	0	yes	no	Hidroclorotiazida	9.4	1.88	normal	8	6.6	average	average	0	no	no class	no	yes	no	no	25.6	0	25.6	0	2	yes	3	yes	3	0	no	2	0	no	0	no	1	yes	0	77	0	0
30	Clélia	obese	female	41	133.8	1.6	52.3	Obese level 3	no	0	yes	yes	Captopril, Metiformina	1.8	0.36	hypo	7	5.2	average	average	2	yes	low	no	no	yes	no	12.3	21.1	33.3	0	2	yes	3	yes	3	1	yes	6	0	no	0	no	1	yes	0	100	0	0
31	Geovane	obese	male	45	132	1.7	45.7	Obese level 3	no	0	yes	yes	Enalapril, Anoladipino, Sinvastatina, Hidroclorotiazida, Metiformina	2.4	0.48	hypo	7	4.8	average-low	low	0	no	no class	yes	no	no	no	15.5	17.9	33.3	1	2	yes	0	no	2	0	no	3	0	no	0	no	0	no	0	100	0	0
32	Márcia	control	female	37	60	1.67	21.5	Normal	no	0	no	no	none	1	0.2	hypo	8	7.2	average-high	high	6	yes	low	yes	no	no	no	19	14.3	33.3	0	2	yes	0	no	2	0	no	0	1	yes	0	yes	0	no	0	100	0	0
33	Josiana	obese	female	28	89	1.54	37.5	Obese level 2	no	0	no	no	none	3.2	0.64	hypo	7	2	low	low	50	yes	high	no	yes	no	no	28.8	4.5	33.3	0	2	yes	3	yes	3	0	no	7	6	yes	0	yes	1	yes	0	100	0	0
34	Matheus	obese	male	15	128	1.83	38.2	Obese level 2	no	0	no	no	none	2.4	0.48	hypo	8	3.6	average-low	low	0	no	no class	no	yes	no	no	23.8	0	23.8	0	2	yes	0	no	2	0	no	4	8	yes	0	yes	0	no	0	71	0	0
35	Gustavo	obese	male	53	182	1.75	59.4	Obese level 3	no	0	yes	no	none	2.2	0.44	hypo	7	5	average	average	73	yes	high	no	yes	no	no	18.9	18.9	58.5	1	2	yes	0	no	2	1	yes	12	0	no	1	yes	1	yes	17	100	22	50
36	Fernanda	obese	female	43	168	1.74	55.5	Obese level 3	no	0	yes	no	Hidroclorotiazida, Captopril	4.6	0.92	hypo	6	3.4	average-low	low	30	yes	average	no	yes	no	no	16.7	16.7	33.3	1	2	yes	3	yes	3	1	yes	11	1	yes	0	yes	11	yes	0	100	0	0
37	Laudiene	obese	female	29	124	1.69	43.4	Obese level 3	no	0	yes	yes	Metiformina, Olmetec Anlo, Angipress	3.4	0.68	hypo	8	6	average	average	12	yes	low	yes	no	no	yes	24	9.3	33.3	1	2	yes	3	yes	3	1	yes	2	2	yes	0	yes	1	yes	0	100	0	0
38	Lucilena	obese	female	40	121.6	1.64	45.2	Obese level 3	no	0	yes	yes	Atenolol, Hidroclorotiazida,metiformina	1	0.2	hypo	6	4.8	average-low	low	0	no	no class	yes	no	no	no	19.3	14.5	33.7	1	2	yes	0	no	2	1	yes	2	3	yes	0	yes	0	no	0	100	0	0
39	Diego	obese	male	36	183	1.89	51.2	Obese level 3	no	0	yes	no	Puran T4,Losartana	3	0.6	hypo	7	5.6	average	average	0	no	no class	no	yes	no	no	25	8.3	33.3	0	2	yes	0	no	2	0	no	0	2	yes	0	yes	1	yes	0	100	0	0
40	Mauro	obese	male	42	266	1.8	82.1	Obese level 3	no	0	no	no	none	6.8	1.36	normal	7	6	average	average	0	no	no class	no	no	yes	no	23.1	2.6	25.6	1	2	yes	4	yes	4	1	yes	6	2	yes	0	yes	0	no	0	77	0	0
41	Sueli	obese	female	45	140	1.62	53.3	Obese level 3	no	0	no	no	Lorazepan	1.8	0.36	hypo	7	5.4	average	average	0	no	no class	no	no	no	no	33.3	0	33.3	1	2	yes	0	no	2	1	yes	4	0	no	0	no	0	no	0	100	0	0
42	Vanilda	obese	female	54	115	1.62	43.8	Obese level 3	no	0	yes	yes	Nifedipina, Cloridrato de Metiformina,Glibenclamida, Fluoxetina	1	0.2	hypo	6	4.6	average-low	low	44	yes	average	no	no	no	no	5.3	28.1	33.3	0	2	yes	4	yes	4	0	no	12	1	yes	0	yes	0	no	0	100	0	0
43	Iracema	obese	female	58	126	1.45	59.9	Obese level 3	no	0	yes	no	Lasix, Captopril	1	0.2	hypo	6	5.4	average	average	70	yes	high	no	yes	no	no	15	18.3	33.3	1	2	yes	3	yes	3	2	yes	9	1	yes	0	yes	3	yes	0	100	0	0
44	Nayara	control	female	25	65	1.63	24.5	Normal	no	0	no	no	none	1.2	0.24	hypo	7	8.6	average-high	high	0	no	no class	no	no	no	yes	32.1	1.2	33.3	0	2	yes	0	no	2	0	no	4	2	yes	0	yes	0	no	0	100	0	0
45	Melina	control	female	31	66	1.63	24.8	Normal	no	0	no	no	ácido fólico	5	1	normal	8	6.8	average	average	0	no	no class	no	no	no	yes	28.6	4.8	33.3	0	2	yes	0	no	2	0	no	4	0	no	0	no	0	no	0	100	0	0
46	Daniella	control	female	33	66	1.69	23.1	Normal	no	0	no	no	none	2	0.4	hypo	7	6.8	average	average	0	no	no class	no	no	no	no	23.5	9.9	33.3	0	2	yes	3	yes	3	0	no	1	0	no	0	no	0	no	0	100	0	0
47	Fernanda	control	female	31	54.6	1.66	19.8	Normal	no	0	no	no	none	2.8	0.56	hypo	8	9.4	high	high	4	yes	low	no	no	no	no	33.3	0	33.3	0	2	yes	0	no	2	0	no	0	2	yes	0	yes	0	no	0	100	0	0
48	Ana	obese	female	24	124.3	1.62	47.4	Obese level 3	yes	4	no	no	Ciclo 21 (anticoncepcional)	5.8	1.16	normal	8	5.2	average	average	49	yes	high	no	yes	yes	yes	21.6	12.2	33.8	0	2	yes	0	no	2	0	no	7	1	yes	0	yes	0	no	0	100	0	0
49	Geraldo	obese	male	50	167	1.7	57.8	Obese level 3	no	0	yes	yes	Captopril,Propanolol,Aspirina,Metiformina	8	1.6	normal	8	4.6	average-low	low	95	yes	high	yes	yes	no	no	33.3	21.8	67.9	1	2	yes	3	yes	3	0	no	6	6	yes	9	yes	0	no	21	100	42	100
50	Midiã	obese	female	34	134	1.62	51.1	Obese level 3	no	0	yes	no	Captopril, Propanolol	6	1.2	normal	7	5.8	average	average	0	no	no class	no	no	no	no	29.8	3.6	33.3	0	2	yes	0	no	2	0	no	2	5	yes	0	yes	0	no	0	100	0	0
51	Maria	obese	female	44	147.3	1.69	51.6	Obese level 3	no	0	yes	no	Sentrolin	1.6	0.32	hypo	7	5.2	average	average	0	no	no class	yes	no	no	no	0	33.3	33.3	0	2	yes	0	no	2	0	no	24	0	no	0	no	0	no	0	100	0	0
52	Keity	obese	female	28	148	1.61	57.1	Obese level 3	yes	20	no	no	none	8.2	1.64	normal	6	3.4	average-low	low	0	no	no class	no	no	yes	no	20.2	11.9	32.1	1	2	yes	3	yes	3	0	no	4	12	yes	0	yes	0	no	0	96	0	0
53	Olavo	obese	male	63	174	1.81	53.1	Obese level 3	no	0	yes	no	Enalapril	7	1.4	normal	8	8.6	average-high	high	0	no	no class	no	no	no	no	12.3	21.1	33.3	0	2	yes	0	no	2	0	no	7	1	yes	0	yes	0	no	0	100	0	0
54	Célia	obese	female	55	128.1	1.62	48.8	Obese level 3	no	0	no	no	none	2.9	0.58	hypo	6	4.8	average-low	low	54	yes	high	no	yes	no	no	13.3	20	33.3	0	2	yes	0	no	2	2	yes	16	4	yes	1	yes	1	yes	0	100	0	0
55	Jacy	obese	female	38	165.2	1.53	70.6	Obese level 3	no	0	no	no	Ciclo 21,Benzaprina,Predilizona	1	0.2	hypo	6	2.8	low	low	60	yes	high	no	yes	no	yes	9.4	22.6	32.1	1	2	yes	0	no	2	0	no	12	4	yes	0	yes	1	yes	0	100	0	0
56	Daniel	control	male	29	87	1.87	24.9	Normal	no	0	no	no	none	6	1.2	normal	7	7.2	average-high	high	5	yes	low	no	no	no	yes	11.9	21.4	33.3	0	2	yes	0	no	2	0	no	3	5	yes	0	yes	0	no	0	100	0	0
57	Eduardo	control	male	26	83	1.85	24.3	Normal	no	0	no	no	none	7	1.4	normal	7	8.6	average-high	high	0	no	no class	no	no	no	no	22.9	6	28.9	0	2	yes	0	no	2	0	no	4	4	yes	0	yes	0	no	0	86	0	0
58	Helena	control	female	27	63	1.64	23.4	Normal	no	0	no	no	Yas	6.4	1.28	normal	7	6	average	average	0	no	no class	no	yes	no	yes	31	0	31	0	2	yes	0	no	2	0	no	0	7	yes	1	yes	0	no	0	93	0	0
59	Nayara	control	female	23	54	1.63	20.3	Normal	no	0	no	no	anticoncepcional	6.2	1.24	normal	7	5	average	average	40	yes	average	no	no	no	yes	30.3	6.6	36.8	1	2	yes	0	no	2	0	no	3	3	yes	0	yes	0	no	0	100	0	0
60	Regina	obese	female	34	104.8	1.64	39	Obese level 2	no	0	no	no	none	1.2	0.24	hypo	6	8.6	average-high	high	0	no	no class	no	no	no	no	18.1	14.5	32.5	0	2	yes	0	no	2	1	yes	0	4	yes	1	yes	0	no	0	100	0	0
61	Daniele	obese	female	23	160	1.65	58.8	Obese level 3	no	0	no	no	none	1.2	0.24	hypo	7	4.8	average-low	low	0	no	no class	no	no	no	no	31.3	2.4	33.7	1	2	yes	0	no	2	0	no	0	2	yes	0	yes	0	no	0	100	0	0
62	Débora	obese	female	33	104	1.6	40.6	Obese level 3	no	0	no	no	none	5	1	normal	7	8.8	average-high	high	0	no	no class	no	no	no	no	25	11.9	36.9	0	0	no	0	no	0	0	no	3	5	yes	0	yes	0	no	4	100	0	0
63	Adriana	control	female	37	48	1.52	20.8	Normal	no	0	no	no	Rurovastatina cálcica (para colesterol	3.4	0.68	hypo	6	9.4	high	high	3	yes	low	no	no	no	no	28.6	4.8	33.3	1	2	yes	0	no	2	0	no	4	4	yes	0	yes	0	no	0	100	0	0
64	Rita	obese	female	25	151	1.68	53.5	Obese level 3	no	0	yes	no	Captopril,Lasix,Propanolol	4.6	0.92	hypo	6	5	average	average	0	no	no class	no	no	no	no	20.5	3.8	24.4	0	2	yes	0	no	2	0	no	2	8	yes	0	yes	2	yes	0	73	0	0
65	Dacília	obese	female	42	159	1.73	53.1	Obese level 3	no	0	yes	yes	Hidroclorotiazida, Glibenclamida, Metiformina	1.8	0.36	hypo	6	5.8	average	average	17	yes	average	no	no	no	no	18.5	14.8	33.3	0	2	yes	3	yes	3	2	yes	4	4	yes	0	yes	0	no	0	100	0	0
66	Milena	obese	female	34	141	1.74	46.6	Obese level 3	no	0	no	no	none	1.2	0.24	hypo	6	4	average-low	low	3	yes	low	no	no	yes	no	21.4	11.9	33.3	1	2	yes	3	yes	3	2	yes	4	1	yes	0	yes	0	no	0	100	0	33
67	Virgínia	control	female	38	54	1.67	19.4	Normal	yes	5	no	no	Contracepti	3	0.6	hypo	6	7.4	average-high	high	0	no	no class	yes	yes	no	no	13.6	19.8	33.3	1	2	yes	0	no	2	0	no	3	6	yes	0	yes	1	yes	0	100	0	0
68	Nilva	control	female	50	47.6	1.46	22.3	Normal	yes	10	no	no	none	3	0.6	hypo	6	4	average-low	low	0	no	no class	no	no	yes	no	28	5.3	33.3	0	2	yes	0	no	2	1	yes	6	3	yes	0	yes	0	no	0	100	0	0
69	Tiago	control	male	27	61	1.8	18.8	Normal	yes	10	no	no	none	8	1.6	normal	7	5.8	average	average	28	yes	average	yes	yes	yes	no	27.5	5.8	33.3	1	2	yes	3	yes	2	0	no	5	12	yes	0	yes	3	yes	0	96	4	0
70	Geovana	control	female	27	63	1.63	23.7	Normal	no	0	no	no	anticoncepcional	5.4	1.08	normal	7	3.4	average-low	low	0	no	no class	no	no	no	no	27.8	5.6	33.3	0	2	yes	0	no	2	0	no	7	3	yes	0	yes	0	no	0	100	0	0
71	Mônica	control	female	27	57	1.64	21.2	Normal	no	0	no	no	none	2.4	0.48	hypo	7	8.4	average-high	high	0	no	no class	no	no	no	no	32.1	3.6	35.7	1	2	yes	0	no	2	0	no	4	4	yes	0	yes	0	no	0	100	7	25
72	Neide	obese	female	56	127.3	1.66	46.2	Obese level 3	no	0	yes	no	captopril, furosemida	0.6	0.12	hypo	6	4	average-low	low	25	yes	average	no	no	no	no	25.4	18.6	44.1	0	2	yes	0	no	2	1	yes	12	2	yes	0	yes	2	yes	7	100	11	38
73	Sueli	obese	female	38	159	1.57	64.5	Obese level 3	no	0	yes	yes	captopril	2.2	0.44	hypo	7	5	average	average	84	yes	high	no	yes	no	no	27.5	18.8	46.4	1	2	yes	4	yes	4	1	yes	8	8	yes	0	yes	2	yes	9	100	13	0
74	Kátia	control	female	38	54.5	1.6	21.3	Normal	no	0	no	no	Omeprazol, Succinato de metrpolol	3.6	0.72	hypo	7	8.4	average-high	high	0	no	no class	no	no	no	yes	35.9	3.8	39.7	0	0	no	0	no	0	0	no	4	8	yes	0	yes	0	no	0	96	23	50
75	Jaqueline	obese	female	25	118	1.66	42.8	Obese level 3	no	0	no	no	none	0.8	0.16	hypo	7	8	average-high	high	0	no	no class	yes	no	yes	no	25	17.9	42.9	0	0	no	0	no	0	0	no	2	9	yes	0	yes	0	no	7	100	7	0
76	Ivoneide	obese	female	41	183.3	1.59	72.5	Obese level 3	no	0	yes	no	Enalapril	5.2	1.04	normal	7	5	average	average	24	yes	average	no	yes	no	no	23.1	11.5	34.6	0	2	yes	0	no	2	1	yes	2	9	yes	0	yes	1	yes	1	100	0	0
77	Marco	obese	male	40	147	1.8	45.4	Obese level 3	no	0	yes	no	Atenolol, Cloratridona	6	1.2	normal	7	6.6	average	average	0	no	no class	no	no	no	no	16.7	15.4	32.1	1	2	yes	0	no	2	0	no	2	9	yes	1	yes	0	no	0	96	0	0
78	Fátima	obese	female	46	151.1	1.73	50.5	Obese level 3	no	0	yes	no	Captopril, propanolol, hidroclorotiazida	0.4	0.08	hypo	6	5.4	average	average	90	yes	high	no	no	no	no	14.1	18.8	32.8	1	2	yes	3	yes	3	0	no	8	6	yes	2	yes	2	yes	0	100	0	0
79	Juliana	control	female	26	55.4	1.65	20.3	Normal	no	0	no	no	Topiramato	1.2	0.24	hypo	7	6.8	average	average	3	yes	low	no	no	yes	no	26.8	5.6	32.4	1	2	yes	3	yes	3	0	no	6	1	yes	2	yes	1	yes	0	96	0	0
80	Viviane	control	female	32	58.1	1.61	22.4	Normal	no	0	no	no	none	3.4	0.68	hypo	7	6	average	average	0	no	no class	no	no	yes	yes	31	4.8	35.7	0	2	yes	3	yes	3	0	no	4	7	yes	0	yes	0	no	2	100	0	0
81	Wellington	obese	male	20	132.2	1.82	39.9	Obese level 2	yes	9	no	no	none	6.6	1.32	normal	6	6	average	average	15	yes	low	no	no	yes	no	20.2	13.1	33.3	0	2	yes	3	yes	3	0	no	0	5	yes	1	yes	0	no	0	100	0	0
82	Gilmara	obese	female	37	125.3	1.55	52.2	Obese level 3	yes	10	no	no	none	3	0.6	hypo	6	2.4	low	low	0	no	no class	no	no	yes	yes	9.3	27.8	37	0	2	yes	3	yes	3	0	no	14	4	yes	0	yes	0	no	2	100	6	0
83	Patrícia	obese	female	33	112	1.65	41.1	Obese level 3	no	0	yes	no	Losartan, Hidroclorotiazida	0.2	0.04	hypo	6	5	average	average	0	no	no class	no	no	yes	no	27.8	6.3	34.2	1	2	yes	3	yes	3	0	no	4	1	yes	0	yes	0	no	0	100	0	0
84	Everton	obese	male	44	146	1.7	50.5	Obese level 3	no	0	yes	no	Losartana, Hidroclorotiazida	2.6	0.52	hypo	6	5.8	average	average	0	no	no class	no	no	no	no	16	17.3	33.3	1	2	yes	3	yes	3	0	no	4	6	yes	0	yes	0	no	0	100	0	50
85	Marisa	obese	female	37	113.2	1.56	46.5	Obese level 3	no	0	no	no	none	3	0.6	hypo	7	6.2	average	average	0	no	no class	no	no	no	yes	36.6	4.9	41.5	1	2	yes	3	yes	3	0	no	1	7	yes	0	yes	0	no	0	100	21	0
86	Ana	control	female	23	52	1.53	22.2	Normal	no	0	no	no	none	4.8	0.96	hypo	7	6.6	average	average	0	no	no class	no	no	no	no	29.8	3.6	33.3	0	0	no	0	no	0	0	no	4	5	yes	0	yes	0	no	0	100	0	0
87	Jucelaine	control	female	47	58	1.6	22.7	Normal	no	0	no	no	none	5.4	1.08	normal	7	7.8	average-high	high	52	yes	high	no	no	no	no	7.4	25.9	33.3	0	2	yes	3	yes	3	0	no	10	0	no	4	yes	2	yes	0	100	0	0
88	Ana	obese	female	35	124.5	1.4	63.5	Obese level 3	no	0	yes	no	Captopril, Analaprim	3	0.6	hypo	7	4.4	average-low	low	0	no	no class	no	no	no	no	16	17.3	33.3	1	2	yes	3	yes	3	2	yes	5	6	yes	0	yes	0	no	0	100	0	0
89	Aline	obese	female	23	124.6	1.63	46.9	Obese level 3	no	0	no	no	none	5.8	1.16	normal	8	4.8	average-low	low	0	no	no class	no	no	no	no	28.6	4.8	33.3	0	2	yes	3	yes	3	0	no	3	7	yes	1	yes	0	no	0	100	0	0
90	Maria	control	female	18	60.4	1.69	21.1	Normal	no	0	no	no	none	4.4	0.88	hypo	7	6.4	average	average	0	no	no class	no	no	no	no	23.5	0	23.5	0	2	yes	0	no	2	0	no	5	2	yes	0	yes	0	no	0	70	0	0
91	Marilda	obese	female	51	122.7	1.59	48.5	Obese level 3	no	0	yes	no	Losartana	0.8	0.16	hypo	6	6	average	average	0	no	no class	no	no	yes	no	18.9	17	35.8	0	2	yes	3	yes	3	2	yes	8	3	yes	2	yes	3	yes	4	100	0	0
92	Ana	obese	female	37	148.7	1.65	54.6	Obese level 3	no	0	yes	no	Atenolol, Enalapril,Lasix	1.1	0.22	hypo	7	4.8	average-low	low	0	no	no class	yes	no	no	yes	31	21.4	52.4	0	2	yes	0	no	2	0	no	14	1	yes	3	yes	0	no	19	100	0	0
93	Ana	obese	female	21	166	1.65	61	Obese level 3	no	0	no	no	none	0.4	0.08	hypo	6	5.8	average	average	60	yes	high	no	no	yes	no	27.2	8.6	35.8	0	2	yes	0	no	2	0	no	4	3	yes	0	yes	1	yes	4	96	0	0
94	Vera	obese	female	42	141.6	1.59	56	Obese level 3	no	0	yes	yes	Enalapril, Anlodipina, hidroclorotiaziada, metiformina	5	1	normal	7	7.6	average-high	high	0	no	no class	no	no	no	no	23.3	8.3	31.7	0	2	yes	3	yes	3	0	no	9	4	yes	2	yes	3	yes	0	100	0	0
95	Rosangela	obese	female	45	110.3	1.64	41	Obese level 3	no	0	yes	yes	Omeprazol,Fluoxetina,Metiformina,insulina, sinvastatina digoxina, AAS,Clonazepan,Captopril,Diupress	1	0.2	hypo	6	2.2	low	low	6	yes	low	yes	yes	no	yes	33.3	0	33.3	1	2	yes	3	yes	2	2	yes	9	11	yes	9	yes	1	yes	0	100	0	0
96	Michele	control	female	27	59	1.72	19.9	Normal	no	0	no	no	none	4.4	0.88	hypo	7	3.4	average-low	low	0	no	no class	no	no	yes	no	33.3	0	33.3	1	2	yes	0	no	2	0	no	4	4	yes	1	yes	0	no	0	100	0	0
97	Nara	control	female	24	55	1.71	18.8	Normal	no	0	no	no	none	6.6	1.32	normal	8	8.6	average-high	high	0	no	no class	no	no	no	no	29.8	3.6	33.3	0	2	yes	0	no	2	0	no	4	9	yes	0	yes	0	no	0	96	4	0
98	César	obese	male	50	154.2	1.52	66.7	Obese level 3	yes	8	no	no	none	0.4	0.08	hypo	6	8.8	average-high	high	15	yes	low	no	no	yes	no	20.3	11.9	32.2	1	2	yes	3	yes	3	1	yes	9	10	yes	0	yes	0	no	5	84	0	13
99	Maria	obese	female	52	124.8	1.56	51.3	Obese level 3	no	0	yes	yes	Losartana, Hidroclorotiazida, fluoxetina	2	0.4	hypo	7	5	average	average	37	yes	average	yes	no	no	no	19.4	26.4	45.8	0	0	no	3	yes	3	0	no	8	4	yes	2	yes	1	yes	11	100	4	0
100	Fernanda	control	female	30	45.6	1.5	20.3	Normal	no	0	no	no	anticoncepcional	3	0.6	hypo	7	5.6	average	average	6	yes	low	no	no	no	no	20.3	0	20.3	1	2	yes	3	yes	3	0	no	5	5	yes	0	yes	2	yes	0	61	0	0
101	Lucimar	control	female	51	60	1.6	23.4	Normal	no	0	no	no	none	7.2	1.44	normal	6	7.8	average-high	high	0	no	no class	no	no	no	yes	17.5	10	27.5	0	2	yes	0	no	2	0	no	2	5	yes	0	yes	0	no	0	85	0	0
102	Maísa	control	female	25	45	1.5	20	Normal	no	0	no	no	none	3	0.6	hypo	7	7.8	average-high	high	0	no	no class	no	no	no	no	14.3	9.5	23.8	0	2	yes	0	no	2	0	no	4	1	yes	0	yes	0	no	0	71	0	0
103	Jeferson	obese	male	34	201.1	1.8	62.1	Obese level 3	no	0	no	yes	Daflon, metformina,fluoxetina	7.3	1.46	normal	7	4.4	average-low	low	1	yes	low	no	no	no	no	28.6	4.8	33.3	1	2	yes	3	yes	3	1	yes	0	7	yes	1	yes	3	yes	0	100	0	0
104	Isabella	obese	female	28	105.2	1.67	37.7	Obese level 2	no	0	no	no	none	2.8	0.56	hypo	7	7	average-high	high	0	no	no class	yes	no	no	yes	28.4	4.9	33.3	0	2	yes	0	no	2	0	no	2	6	yes	0	yes	1	yes	0	100	0	0
105	Zaqueu	obese	male	30	145.8	1.64	54.2	Obese level 3	no	0	no	no	none	3	0.6	hypo	6	3.6	average-low	low	0	no	no class	no	yes	yes	no	19.4	13.9	33.3	1	2	yes	3	yes	3	0	no	4	13	yes	0	yes	3	yes	0	100	0	0
106	Célia	obese	female	48	124.7	1.64	46.4	Obese level 3	no	0	no	no	none	1.5	0.3	hypo	7	4.2	average-low	low	6	yes	low	no	no	no	yes	13.6	19.7	33.3	0	2	yes	0	no	4	0	no	9	5	yes	0	yes	0	no	0	100	0	25
107	Cleonice	obese	female	34	157.7	1.69	55.2	Obese level 3	no	0	yes	no	Captopril, Hidroclorotiazida, propanolol	3.8	0.76	hypo	7	2.2	low	low	2	yes	low	no	yes	no	no	15.4	21.5	36.9	1	2	yes	3	yes	3	0	no	10	3	yes	1	yes	2	yes	0	100	10	0
108	Eleni	obese	female	48	133	1.48	60.7	Obese level 3	no	0	yes	yes	losartana, clapidogul, metformina,hidroclorotiazida,furosemida, metformina	2.5	0.5	hypo	8	3.6	average-low	low	0	no	no class	no	no	no	no	12.3	20	32.3	1	2	yes	3	yes	3	4	yes	10	6	yes	0	yes	0	no	0	90	9	57
109	Maria	obese	female	47	108.1	1.57	43.9	Obese level 3	no	0	yes	yes	antecina, losartana, metformina	7.1	1.42	normal	8	5.8	average	average	64	yes	high	yes	yes	yes	no	22.1	14.7	36.8	1	2	yes	3	yes	3	2	yes	9	2	yes	4	yes	2	yes	0	95	18	0
110	Pedro	obese	male	25	188.7	1.87	54	Obese level 3	no	0	yes	no	losartana	3	0.6	hypo	8	5.6	average	average	0	no	no class	no	no	yes	no	25	9.5	34.5	1	2	yes	3	yes	3	0	no	4	1	yes	0	yes	0	no	2	96	0	0
111	Telma	obese	female	36	104.6	1.61	40.4	Obese level 3	no	0	yes	no	propanolol, hidroclorotiazida, nefridipina, captopril	5.5	1.1	normal	8	4.4	average-low	low	0	no	no class	no	no	yes	no	20.5	11.5	32.1	1	2	yes	3	yes	3	0	no	2	1	yes	0	yes	0	no	1	92	0	0
112	Rosana	obese	female	41	115	1.52	49.8	Obese level 3	no	0	yes	no	losartana	8	1.6	normal	8	5.8	average	average	1	yes	low	no	no	no	no	20.2	13.1	33.3	1	2	yes	3	yes	3	0	no	0	7	yes	2	yes	0	no	0	100	0	0
113	Lucélia	obese	female	57	109	1.5	48.4	Obese level 3	no	0	yes	no	enalapril	1.6	0.32	hypo	7	7	average-high	high	15	yes	low	no	no	no	no	13.7	19.6	33.3	1	2	yes	3	yes	3	2	yes	15	2	yes	1	yes	0	no	0	100	0	0
114	Maik	obese	male	33	170.1	1.8	52.5	Obese level 3	no	0	yes	no	analadipino	3.4	0.68	hypo	7	3.8	average-low	low	0	no	no class	no	no	no	yes	26.7	1.3	28	0	2	yes	0	no	2	0	no	3	0	no	0	no	2	yes	0	84	0	0
115	Fabiana	obese	female	36	110.6	1.57	44.9	Obese level 3	no	0	yes	no	atenolol, hidroclorotiazida, fluoxetiva	1	0.2	hypo	6	6.4	average	average	0	no	no class	no	no	no	yes	23.5	8.6	32.1	1	2	yes	0	no	2	0	no	2	14	yes	0	yes	0	no	0	96	0	0
116	Isabel	obese	female	50	111	1.42	55	Obese level 3	no	0	yes	yes	enalapril, metformina e insulina	0.6	0.12	hypo	6	5.4	average	average	15	yes	low	yes	no	no	no	18.2	11.4	29.5	0	2	yes	3	yes	3	1	yes	11	2	yes	5	yes	1	yes	0	93	0	0
117	Renata	obese	female	35	101.8	1.55	42.4	Obese level 3	no	0	no	yes	metformina	1.4	0.28	hypo	7	3.6	average-low	low	0	no	no class	no	no	no	no	28.6	4.8	33.3	1	2	yes	4	yes	4	0	no	1	7	yes	0	yes	0	no	0	100	0	0
118	Andréia	obese	female	34	140	1.65	51.4	Obese level 3	no	0	yes	no	diavan, furosemida, atenolol	2.8	0.56	hypo	7	3.6	average-low	low	0	no	no class	no	no	no	no	17.3	10.7	34.7	0	2	yes	3	yes	3	0	no	5	9	yes	0	yes	0	no	0	100	4	0
119	Michele	control	female	34	54.4	1.68	19.3	Normal	no	0	no	no	none	2.2	0.44	hypo	7	5.8	average	average	0	no	no class	no	no	no	no	31	4.8	35.7	0	2	yes	0	no	2	0	no	4	0	no	0	no	0	no	2	100	0	0
120	Veridiana	obese	female	24	140.4	1.63	52.8	Obese level 3	no	0	yes	no	none	5.7	1.14	normal	7	4.4	average-low	low	14	yes	low	yes	no	no	no	20.2	3.6	23.8	1	2	yes	3	yes	3	0	no	0	16	yes	1	yes	0	no	1	68	0	0
121	Eder	obese	male	23	154	1.79	48.1	Obese level 3	no	0	yes	no	enalapril, aldostrin, neolidina	4.5	0.9	hypo	8	5	average	average	55	yes	high	yes	no	no	no	22.6	4.8	27.4	1	2	yes	3	yes	3	0	no	1	17	yes	2	yes	0	no	2	75	0	0
122	Vanessa	obese	female	26	154	1.73	51.5	Obese level 3	no	0	no	no	puran T4, depakene combiron	3	0.6	hypo	7	6.8	average	average	0	no	no class	no	no	no	yes	29.3	4.9	34.1	0	2	yes	0	no	2	0	no	4	2	yes	0	yes	0	no	5	89	0	0
123	Luiz	obese	male	33	117.8	1.7	40.8	Obese level 3	no	0	no	no	none	4.4	0.88	hypo	8	5.8	average	average	0	no	no class	no	no	no	no	17.6	16.2	33.8	0	2	yes	0	no	2	0	no	5	1	yes	0	yes	1	yes	4	92	0	0
124	Claudio	obese	male	39	129.4	1.65	47.5	Obese level 3	no	0	no	no	none	7.4	1.48	normal	8	5.8	average	average	20	yes	average	no	no	yes	no	22.2	11.1	33.3	1	2	yes	3	yes	3	0	no	5	7	yes	0	yes	0	no	3	92	0	0
125	Carolina	obese	female	33	144.3	1.74	47.7	Obese level 3	no	0	no	no	none	3	0.6	hypo	7	5	average	average	0	no	no class	no	no	no	no	34.9	0	34.9	0	2	yes	3	yes	3	0	no	4	3	yes	1	yes	0	no	2	100	0	0
126	Gislene	obese	female	39	148.6	1.63	55.9	Obese level 3	no	0	yes	no	captopril, corticóide	4.5	0.9	hypo	7	4	average-low	low	30	yes	average	no	no	no	no	13.9	16.7	30.6	0	2	yes	3	yes	3	0	no	5	4	yes	0	yes	1	yes	3	83	0	0
127	Maria	obese	female	52	139.6	1.74	46.1	Obese level 3	no	0	yes	yes	clorana, captopril, daonil, metformina	3.4	0.68	hypo	6	5.8	average	average	0	no	no class	yes	no	yes	no	11.8	21.6	33.3	0	2	yes	0	no	2	0	no	12	3	yes	1	yes	0	no	0	100	0	0
128	Mateus	obese	male	27	132.8	1.71	45.4	Obese level 3	no	0	yes	no	enalapril, aloupurinol, omeprazol	4.5	0.9	hypo	7	3.6	average-low	low	0	no	no class	yes	no	yes	no	21.4	13.1	34.5	0	2	yes	0	no	2	0	no	3	10	yes	0	yes	0	no	4	93	0	0
129	Eliane	obese	female	25	95	1.55	39.5	Obese level 2	no	0	no	no	none	5	1	normal	8	4.5	average-low	low	0	no	no class	no	no	no	no	28.8	4.5	33.3	0	2	yes	0	no	2	0	no	7	10	yes	3	yes	0	no	0	100	0	0
130	Débora	control	female	18	62.8	1.59	24.8	Normal	no	0	no	no	none	1	0.2	hypo	7	2.8	low	low	5	yes	low	no	yes	yes	no	21.8	0	21.8	1	2	yes	3	yes	3	0	no	1	13	yes	1	yes	7	yes	0	65	0	0
131	Andrea	control	female	46	52	1.63	19.6	Normal	yes	15	yes	no	Presat	3.2	0.64	hypo	7	3.4	average-low	low	0	no	no class	no	yes	yes	no	33.3	0	33.3	0	2	yes	3	yes	3	0	no	7	0	no	0	no	0	no	0	100	0	0
132	Flávia	control	female	31	60.3	1.67	21.6	Normal	no	0	no	no	anticoncepcional	8.6	1.72	normal	7	7	average-high	high	0	no	no class	no	no	no	no	26.2	7.1	33.3	0	2	yes	0	no	2	0	no	0	10	yes	0	yes	0	no	0	100	0	0
133	Fernando	control	male	26	78.9	1.78	24.9	Normal	no	0	no	no	none	5	1	normal	7	6.2	average	average	0	no	no class	no	no	yes	no	21	14.8	35.8	0	2	yes	0	no	2	0	no	3	12	yes	0	yes	0	no	0	100	7	0
134	Agnaldo	control	male	36	80.8	1.8	24.9	Normal	no	0	no	no	none	5	1	normal	7	6.4	average	average	0	no	no class	no	no	no	no	21.4	14.3	35.7	0	2	yes	0	no	2	0	no	2	11	yes	0	yes	0	no	0	100	7	0
135	Silvia	control	female	39	51	1.65	18.7	Normal	no	0	no	no	Pantoprazol	5.2	1.04	normal	7	8.2	average-high	high	0	no	no class	no	no	no	yes	29.8	3.6	33.3	0	2	yes	0	no	2	0	no	2	4	yes	1	yes	0	no	0	100	0	0
136	Thamara	control	female	24	62	1.69	21.7	Normal	no	0	no	no	none	3.8	0.76	hypo	7	8.6	average-high	high	0	no	no class	no	no	no	no	26.2	2.4	28.6	0	2	yes	0	no	2	0	no	4	7	yes	0	yes	0	no	0	86	0	0
137	Beatriz	control	female	20	64	1.7	22.1	Normal	no	0	no	no	none	3.2	0.64	hypo	7	6.2	average	average	0	no	no class	yes	no	no	no	28.6	4.8	33.3	0	0	no	0	no	0	0	no	2	3	yes	0	yes	0	no	0	100	0	0
138	Giovana	control	female	19	58	1.6	22.7	Normal	no	0	no	no	none	6.6	1.32	normal	7	6.2	average	average	0	no	no class	no	no	no	yes	33.3	0	33.3	0	0	no	0	no	0	0	no	4	7	yes	0	yes	0	no	0	100	0	0
139	Letícia	control	female	22	51	1.56	21	Normal	no	0	no	no	anticoncepcional	2.6	0.52	hypo	7	4.2	average-low	low	31	yes	average	no	no	no	no	30.9	2.5	33.3	0	2	yes	0	no	2	0	no	5	1	yes	0	yes	0	no	0	100	0	0
140	Adma	control	female	51	65	1.67	23.3	Normal	no	0	no	no	none	4.4	0.88	hypo	6	9.4	high	high	0	no	no class	no	no	no	no	19.4	18.1	37.5	0	2	yes	0	no	2	0	no	3	0	no	0	no	0	no	0	100	13	38
141	Maria	control	female	32	53	1.65	19.5	Normal	no	0	no	no	none	5.8	1.16	normal	7	8	average-high	high	6	yes	low	no	yes	no	no	29.2	4.6	33.8	0	0	no	0	no	0	0	no	8	0	no	0	no	0	no	0	100	0	0
142	Maria	control	female	50	52	1.49	23.4	Normal	yes	12	yes	no	atenolol, enalapril	2.2	0.44	hypo	7	5.2	average	average	0	no	no class	no	no	no	no	28.2	5.1	33.3	0	2	yes	0	no	2	0	no	6	13	yes	0	yes	0	no	0	100	0	0
143	Cassio	control	male	29	67	1.82	20.2	Normal	no	0	no	no	none	4.2	0.84	hypo	7	5.4	average	average	0	no	no class	no	no	no	no	8.7	24.6	33.3	0	2	yes	0	no	2	0	no	3	1	yes	1	yes	0	no	0	100	0	0
144	Carla	control	female	32	53	1.64	19.7	Normal	yes	10	no	no	none	6.2	1.24	normal	7	6.2	average	average	0	no	no class	no	no	yes	no	22.2	11.1	33.3	0	2	yes	0	no	2	0	no	8	0	no	0	no	1	yes	0	100	0	0
145	Débora	control	female	25	67	1.72	22.6	Normal	yes	10	no	no	anticoncepcional	6.6	1.32	normal	7	2	low	low	23	yes	average	yes	no	no	yes	21.3	12	33.3	1	2	yes	3	yes	3	0	no	1	15	yes	3	yes	6	yes	0	100	0	0
146	Michele	control	female	27	51.5	1.58	20.6	Normal	no	0	no	no	anticoncepcional	3.2	0.64	hypo	7	8.8	average-high	high	0	no	no class	yes	no	no	no	17.9	15.5	33.3	0	2	yes	0	no	2	0	no	4	0	no	0	no	0	no	0	100	0	0
147	Tatiane	control	female	22	62	1.67	22.2	Normal	yes	8	no	no	anticoncepcional	7	1.4	normal	7	4.2	average-low	low	1	yes	low	no	no	yes	no	28.6	2.4	31	0	2	yes	0	no	2	0	no	0	10	yes	0	yes	0	no	0	93	0	0
148	Sabrina	control	female	27	52.4	1.6	20.5	Normal	no	0	no	no	anticoncepcional	5.2	1.04	normal	7	8	average-high	high	0	no	no class	no	no	no	no	21.4	2.4	23.8	0	2	yes	0	no	2	0	no	4	1	yes	0	yes	0	no	0	71	0	0
149	Jane	control	female	50	67	1.72	22.6	Normal	no	0	no	no	none	3	0.6	hypo	7	9.2	high	high	5	yes	low	no	no	no	no	14.5	18.8	33.3	1	2	yes	0	no	2	0	no	6	1	yes	0	yes	0	no	0	100	0	0
150	Adriana	control	female	30	63	1.65	23.1	Normal	no	0	no	no	none	4	0.8	hypo	7	8.2	average-high	high	0	no	no class	yes	no	no	no	22.6	9.5	32.1	0	2	yes	0	no	2	0	no	0	8	yes	0	yes	1	yes	0	96	0	0
[truncated: 35 more columns]
